# Supplementary material for: Cry1Δ11 mutation induces ADHD-like symptoms through hyperactive dopamine D1 receptor signaling
Source: JCI Insight. 2023 Aug 22;8(16):e170434. doi: 10.1172/jci.insight.170434 (PMC10543712; doi:10.1172/jci.insight.170434)
Supplement: Supporting data values [file jciinsight-8-170434-s282.xls]

## Sheet: Figure 1G
	WT mice									Cry1Δ11 mice
	23.63	23.73	23.71	23.62	23.67	23.74	23.77	23.78		23.67	23.68	23.7	23.65	23.68	23.7
Unpaired t test
P value	0.3307
P value summary	ns
Significantly different (P < 0.05)?	No
One- or two-tailed P value?	Two-tailed
t, df	t=1.014, df=12
F test to compare variances
F, DFn, Dfd	10.23, 7, 5
P value	0.021
P value summary	*
Significantly different (P < 0.05)?	Yes

## Sheet: Figure 2A
	WT mice											Cry1Δ11 mice
ZT02-04	2904.3	3230.7	1977	913.2	2267.4	444.5	1543.5					4878.9	6623.1	2204.7	2366.7	5716.2	2846.4	4371.6
ZT14-16	3100.9	3313.8	3347.3	2352.3	3689.7	2758.1	3231.1	3202	3659.5	3872.9		3282.5	3621.4	3181.4	3791.2	4760.6	6505.9	4195.3	4646.3	4856.5	6162
Bonferroni's multiple comparisons test	Predicted (LS) mean diff.	95.00% CI of diff.	Below threshold?	Summary	Adjusted P Value
WT mice - Cry1Δ11 mice
ZT02-04	-2247	-3655 to -838.9	Yes	**	0.0014
ZT14-16	-1248	-2425 to -69.68	Yes	*	0.0363
Test details	Predicted (LS) mean 1	Predicted (LS) mean 2	Predicted (LS) mean diff.	SE of diff.	N1	N2	t	DF
WT mice - Cry1Δ11 mice
ZT02-04	1897	4144	-2247	596.6	7	7	3.766	30
ZT14-16	3253	4500	-1248	499.2	10	10	2.499	30
ANOVA table	SS (Type III)	DF	MS	F (DFn, DFd)	P value
Genotype Factor	25137994	1	25137994	F (1, 30) = 20.18	P<0.0001

## Sheet: Figure 2B
	WT mice											Cry1Δ11 mice
ZT02-04	10	5	9	1	6	1	5					13	25	4	7	20	10	13
ZT14-16	14	21	11	7	18	13	5	7	7	10		17	22	13	20	36	41	17	9	10	16
Bonferroni's multiple comparisons test	Predicted (LS) mean diff.	95.00% CI of diff.	Below threshold?	Summary	Adjusted P Value
WT mice - Cry1Δ11 mice
ZT02-04	-7.857	-17.19 to 1.477	No	ns	0.1124
ZT14-16	-8.8	-16.61 to -0.9902	Yes	*	0.0249
Test details	Predicted (LS) mean 1	Predicted (LS) mean 2	Predicted (LS) mean diff.	SE of diff.	N1	N2	t	DF
WT mice - Cry1Δ11 mice
ZT02-04	5.286	13.14	-7.857	3.956	7	7	1.986	30
ZT14-16	11.3	20.1	-8.8	3.31	10	10	2.659	30
ANOVA table	SS (Type III)	DF	MS	F (DFn, DFd)	P value
Genotype Factor	571.2	1	571.2	F (1, 30) = 10.43	P=0.0030

## Sheet: Figure 2D
	WT mice											Cry1Δ11 mice
ZT02-04	0.111755	0.26837	0.0664988	0.408944	0.245919	0.270511	0.251466					-0.27803	-0.31387	0.132327	-0.02007	0.16517	-0.19709	0.056869
ZT14-16	0.347443	0.299842	0.345815	0.263969	0.450756	0.210364	0.133086	0.362678	0.461707	0.615014		-0.09293	-0.11272	-0.11323	-0.13493	-0.05946	-0.1391	-0.08758	-0.69529	-0.08868	0.198551
Bonferroni's multiple comparisons test	Predicted (LS) mean diff.	95.00% CI of diff.	Below threshold?	Summary	Adjusted P Value
WT mice - Cry1Δ11 mice
ZT02-04	0.2969	0.07630 to 0.5175	Yes	**	0.0069
ZT14-16	0.4816	0.2971 to 0.6662	Yes	****	<0.0001
Test details	Predicted (LS) mean 1	Predicted (LS) mean 2	Predicted (LS) mean diff.	SE of diff.	N1	N2	t	DF
WT mice - Cry1Δ11 mice
ZT02-04	0.2319	-0.06496	0.2969	0.09348	7	7	3.176	30
ZT14-16	0.3491	-0.1325	0.4816	0.07821	10	10	6.158	30
ANOVA table	SS (Type III)	DF	MS	F (DFn, DFd)	P value
Genotype Factor	1.248	1	1.248	F (1, 30) = 40.79	P<0.0001

## Sheet: Figure 2E
	WT mice											Cry1Δ11 mice
ZT02-04	-0.05947	0.459817	-0.10901	0.322171	0.240871	0.455775	0.68254					0.33966	0.545249	0.137681	0.344988	0.266828	0.364472	0.372034
ZT14-16	0.364251	0.420122	0.283939	0.412001	0.302857	0.200487	0.213847	0.0199203	0.110733	0.196653		0.050858	0.008106	-0.00787	-0.13521	-0.08615	0.068637	-0.20848	-0.719915	-0.480031	-0.309941
Bonferroni's multiple comparisons test	Predicted (LS) mean diff.	95.00% CI of diff.	Below threshold?	Summary	Adjusted P Value
WT mice - Cry1Δ11 mice
ZT02-04	-0.05403	-0.3192 to 0.2112	No	ns	>0.9999
ZT14-16	0.4345	0.2126 to 0.6563	Yes	***	0.0001
Test details	Predicted (LS) mean 1	Predicted (LS) mean 2	Predicted (LS) mean diff.	SE of diff.	N1	N2	t	DF
WT mice - Cry1Δ11 mice
ZT02-04	0.2847	0.3387	-0.05403	0.1124	7	7	0.4808	30
ZT14-16	0.2525	-0.182	0.4345	0.09403	10	10	4.621	30
ANOVA table	SS (Type III)	DF	MS	F (DFn, DFd)	P value
Genotype Factor	0.298	1	0.298	F (1, 30) = 6.741	P=0.0145

## Sheet: Figure 2F
	WT mice											Cry1Δ11 mice
ZT02-04	75	62.5	75	75	75	66.67	72.73					66.67	77.78	50	72.73	66.67	53.13	77.55
ZT14-16	71.43	75	77.42	73.08	57.14	73.91	65.45	61.5385	66.6667	83.3333		45.9	51.56	48.28	48.94	43.48	50	48.53	47.0588	51.8519	56.25
Bonferroni's multiple comparisons test	Predicted (LS) mean diff.	95.00% CI of diff.	Below threshold?	Summary	Adjusted P Value
WT mice - Cry1Δ11 mice
ZT02-04	5.339	-3.748 to 14.43	No	ns	0.3517
ZT14-16	21.31	13.71 to 28.91	Yes	****	<0.0001
Test details	Predicted (LS) mean 1	Predicted (LS) mean 2	Predicted (LS) mean diff.	SE of diff.	N1	N2	t	DF
WT mice - Cry1Δ11 mice
ZT02-04	71.7	66.36	5.339	3.851	7	7	1.386	30
ZT14-16	70.5	49.19	21.31	3.222	10	10	6.615	30
ANOVA table	SS (Type III)	DF	MS	F (DFn, DFd)	P value
Genotype Factor	1462	1	1462	F (1, 30) = 28.17	P<0.0001

## Sheet: Figure 3A
	WT mice											Cry1Δ11 mice
ZT02-04	214.4	140.4	153.2	38.5	63.5	124.5	231					260.4	173.3	150.8	281.3	234.8	216.1	293.7
ZT14-16	119.4	252.8	234	270.6	143.7	213.1	202.8	159.4	184.2	194.8		276.1	289.3	344.2	315.9	338.1	241.6	292.1	225.5	243.9	274.9
Bonferroni's multiple comparisons test	Predicted (LS) mean diff.	95.00% CI of diff.	Below threshold?	Summary	Adjusted P Value
WT mice - Cry1Δ11 mice
ZT02-04	-92.13	-158.4 to -25.81	Yes	**	0.0053
ZT14-16	-86.68	-142.2 to -31.19	Yes	**	0.0018
Test details	Predicted (LS) mean 1	Predicted (LS) mean 2	Predicted (LS) mean diff.	SE of diff.	N1	N2	t	DF
WT mice - Cry1Δ11 mice
ZT02-04	137.9	230.1	-92.13	28.11	7	7	3.278	30
ZT14-16	197.5	284.2	-86.68	23.51	10	10	3.686	30
ANOVA table	SS (Type III)	DF	MS	F (DFn, DFd)	P value
Genotype Factor	65826	1	65826	F (1, 30) = 23.81	P<0.0001

## Sheet: Figure 3B
	WT mice											Cry1Δ11 mice
ZT02-04	1368.8	704.4	821	243.5	341.8	1472.2	1565.6					1458.6	571.8	769.5	1762.3	1500.9	1137.5	1802.1
ZT14-16	847.2	931.9	486.1	710.2	697.4	546.4	1054.7	749.7	997.3	943.4		1424.7	1397.8	1710.8	971.8	1227.4	1594.9	1346.2	1169.4	1163.2	1225.7
Bonferroni's multiple comparisons test	Predicted (LS) mean diff.	95.00% CI of diff.	Below threshold?	Summary	Adjusted P Value
WT mice - Cry1Δ11 mice
ZT02-04	-355.1	-809.7 to 99.59	No	ns	0.1506
ZT14-16	-526.8	-907.1 to -146.4	Yes	**	0.0054
Test details	Predicted (LS) mean 1	Predicted (LS) mean 2	Predicted (LS) mean diff.	SE of diff.	N1	N2	t	DF
WT mice - Cry1Δ11 mice
ZT02-04	931	1286	-355.1	192.7	7	7	1.843	30
ZT14-16	796.4	1323	-526.8	161.2	10	10	3.268	30
ANOVA table	SS (Type III)	DF	MS	F (DFn, DFd)	P value
Genotype Factor	1600944	1	1600944	F (1, 30) = 12.32	P=0.0014

## Sheet: Figure 3C
	WT mice											Cry1Δ11 mice
ZT02-04	16.52	62.91	55.16	24.79	23.11	8.97	23.19					37.28	79.49	52.37	9.35	23.14	41.11	16.34
ZT14-16	27.87	28.55	27.24	24.27	10.5	8.97	6.97	5.3	18.7	20.1		48.93	56.86	45.6	54.19	28.41	43.84	31.77	35.5	39.8	62.5
Bonferroni's multiple comparisons test	Predicted (LS) mean diff.	95.00% CI of diff.	Below threshold?	Summary	Adjusted P Value
WT mice - Cry1Δ11 mice
ZT02-04	-6.347	-26.65 to 13.96	No	ns	0.9329
ZT14-16	-26.89	-43.88 to -9.906	Yes	**	0.0016
Test details	Predicted (LS) mean 1	Predicted (LS) mean 2	Predicted (LS) mean diff.	SE of diff.	N1	N2	t	DF
WT mice - Cry1Δ11 mice
ZT02-04	30.66	37.01	-6.347	8.605	7	7	0.7376	30
ZT14-16	17.85	44.74	-26.89	7.199	10	10	3.736	30
ANOVA table	SS (Type III)	DF	MS	F (DFn, DFd)	P value
Genotype Factor	2275	1	2275	F (1, 30) = 8.778	P=0.0059

## Sheet: Figure 3D
	WT mice											Cry1Δ11 mice
ZT02-04	62	180	174	56	15	9	44					100	80	65	23	212	18	19
ZT14-16	358	353	300	182	75	137	34	355.9	211.3	317.5		126	55	50	18	38	137	2	316.5	23	2.5
Bonferroni's multiple comparisons test	Predicted (LS) mean diff.	95.00% CI of diff.	Below threshold?	Summary	Adjusted P Value
WT mice - Cry1Δ11 mice
ZT02-04	3.286	-117.7 to 124.3	No	ns	>0.9999
ZT14-16	155.6	54.34 to 256.8	Yes	**	0.0021
Test details	Predicted (LS) mean 1	Predicted (LS) mean 2	Predicted (LS) mean diff.	SE of diff.	N1	N2	t	DF
WT mice - Cry1Δ11 mice
ZT02-04	77.14	73.86	3.286	51.28	7	7	0.06407	30
ZT14-16	232.4	76.8	155.6	42.9	10	10	3.626	30
ANOVA table	SS (Type III)	DF	MS	F (DFn, DFd)	P value
Genotype Factor	51955	1	51955	F (1, 30) = 5.645	P=0.0241

[truncated: 36 more sheets: Figure 3E, Figure 3F, Figure 4B, Figure 4F, Figure 4G, Figure 4I, Figure 5B, Figure 5C, Figure 5E, Figure 5F, Figure 6A, Figure 6B, Figure 6C, Figure 6D, Figure 6E, Figure 6F, Figure 6G, Figure 6H, Figure 6I, Figure S2A …]
